# Supplementary material for: Salt-Sensitive Ileal Microbiota Plays a Role in Atrial Natriuretic Peptide Deficiency-Induced Cardiac Injury
Source: Nutrients. 2022 Jul 29;14(15):3129. doi: 10.3390/nu14153129 (PMC9370783; doi:10.3390/nu14153129)
Supplement: Supplementary file 1 [file nutrients-14-03129-s001.zip]

Archive with 4 entries (4 files):
- supplemental figure S1.tif
- supplemental figure S2.tif
- supplemental figure S3.tif
- Table S1.pdf
